# Supplementary material for: Gene Variant of Barrier to Autointegration Factor 2 (Banf2w) Is Concordant with Female Determination in Cichlids
Source: Int J Mol Sci. 2021 Jun 30;22(13):7073. doi: 10.3390/ijms22137073 (PMC8268354; doi:10.3390/ijms22137073)
Supplement: Supplementary file 1 [file ijms-22-07073-s001.zip]

Archive with 3 entries (3 files):
- FigureS1-S3.pdf
- TableS1.pdf
- TableS2.xlsx
