# Supplementary material for: Gene Variant of Barrier to Autointegration Factor 2 (Banf2w) Is Concordant with Female Determination in Cichlids
Source: Int J Mol Sci. 2021 Jun 30;22(13):7073. doi: 10.3390/ijms22137073 (PMC8268354; doi:10.3390/ijms22137073)
Supplement: Supplementary file 1 [file ijms-22-07073-s001.zip › TableS2.xlsx]

## Sheet: Sheet1
Oa hybrid Stock	LG	LG3		LG3		LG3		LG3		LG3
PCR annealeang temperature		61°C		59°C		61°C		63°C		59°C
Marker		unh168		ACE2_long		BAF		ACE2_short		M1 - like
Samples	Sex	Allele 1	Allele 2	Allele 1	Allele 2	Allele 1	Allele 2	Allele 1	Allele 2	Allele 1	Allele 2
1	F	168	168	F	F	F	S	Y	N	F	F
2	F	132	168	F	F	F	S	Y	N	F	S
3	F	132	172	F	F	F	S	Y	N	F	S
4	F	150	172	F	S	F	S	Y	N	F	S
5	F	168	172	F	F	F	S	Y	N	F	S
6	F	132	172	F	F	F	S	Y	N	S	S
7	F	132	172	F	F	F	S	Y	N	F	S
8	F	150	172	F	S	F	S	Y	N	F	S
9	F	150	172	F	S	F	S	Y	N	S	S
10	F	150	172	F	S	F	S	Y	N	F	S
11	F	168	172	F	F	F	S	Y	N	F	S
12	F	168	172	F	F	F	S	Y	N	F	S
13	F	168	172	F	F	F	S	Y	N	F	S
14	F	150	172	F	S	F	S	Y	N	F	S
15	F	150	168	F	S	F	S	Y	N	F	F
16	F	150	172	F	S	F	S	Y	N	F	S
17	F	150	172	F	S	F	S	Y	N	F	S
18	F	132	172	F	F	F	S	Y	N	S	S
19	F	132	168	F	F	F	S	Y	N	S	S
20	F	168	172	F	F	F	S	Y	N	F	S
21	F	150	172	F	S	F	S	Y	N	F	F
22	F	168	172	F	F	F	S	Y	N	S	S
23	F	132	172	F	F	F	S	Y	N	F	S
24	F	132	172	F	F	F	S	Y	N	S	S
25	F	132	172	F	F	F	S	Y	N	S	S
26	F	132	150	F	S	F	S	Y	N	F	S
27	F	132	150	F	S	F	S	Y	N	S	S
28	F	168	172	F	F	F	S	Y	N	F	S
29	F	132	150	F	S	F	S	Y	N	S	S
30	F	132	172	F	F	F	S	Y	N	S	S
31	F	168	172	F	F	F	S	Y	N	F	S
32	F	150	172	F	S	F	S	Y	N	S	S
33	F	132	168	F	F	F	S	Y	N	S	S
34	F	132	172	F	F	F	S	Y	N	F	S
35	F	132	172	F	F	F	S	Y	N	S	S
36	F	150	168	F	S	F	S	Y	N	F	F
37	F	168	172	F	F	F	S	Y	N	S	S
38	F	132	150	F	S	F	S	Y	N	F	S
39	F	150	168	F	S	F	S	Y	N	F	S
40	F	150	172	F	S	F	S	Y	N	F	S
41	F	150	172	F	S	F	S	Y	N	F	S
42	F	150	168	F	S	F	S	Y	N	F	S
43	F	150	172	F	S	F	S	Y	N	S	S
44	F	168	172	F	F	F	S	Y	N	S	S
45	F	168	172	F	F	F	S	Y	N	S	S
46	F	132	172	F	F	F	S	Y	N	F	S
47	F	150	172	F	S	F	S	Y	N	S	S
48	F	132	168	F	F	F	S	Y	N	S	S
49	M	150	168	F	S	S	S	N	N	S	S
50	M	150	150	S	S	S	S	N	N	S	S
51	M	132	150	F	S	S	S	N	N	F	S
52	M	132	150	F	S	S	S	N	N	S	S
53	M	150	168	F	S	S	S	N	N	S	S
54	M	150	168	F	S	S	S	N	N	S	S
55	M	132	172	F	F	F	S	Y	N	F	S
56	M	132	172	F	F	S	S	N	N	F	S
57	M	132	168	F	F	S	S	N	N	F	F
58	M	132	168	F	F	S	S	N	N	S	S
59	M	132	168	F	F	S	S	N	N	S	S
60	M	150	168	F	S	S	S	N	N	F	S
61	M	132	168	F	F	S	S	N	N	F	F
62	M	132	168	F	F	S	S	N	N	F	S
63	M	150	168	F	S	S	S	N	N	F	S
64	M	150	168	F	S	S	S	N	N	S	S
65	M	132	168	F	F	S	S	N	N	S	S
66	M	150	150	S	S	S	S	N	N	S	S
67	M	150	168	F	S	S	S	N	N	S	S
68	M	150	168	F	S	S	S	N	N	S	S
69	M	150	150	S	S	S	S	N	N	S	S
70	M	168	168	F	F	S	S	N	N	S	S
71	M	132	150	F	S	S	S	N	N	S	S
72	M	132	150	F	S	S	S	N	N	S	S
73	M	150	168	F	S	S	S	N	N	S	S
74	M	150	168	F	S	S	S	N	N	F	S
75	M	150	150	S	S	S	S	N	N	S	S
76	M	150	168	F	S	S	S	N	N	S	S
77	M	150	168	F	S	S	S	N	N	F	F
78	M	150	168	F	S	S	S	N	N	S	S
79	M	150	168	F	S	S	S	N	N	F	S
80	M	150	168	F	S	S	S	N	N	F	S
81	M	150	168	F	S	S	S	N	N	S	S
82	M	150	168	F	S	S	S	N	N	S	S
83	M	150	150	S	S	S	S	N	N	S	S
84	M	150	168	F	S	S	S	N	N	S	S
85	M	150	168	F	S	S	S	N	N	S	S
86	M	150	168	F	S	S	S	N	N	F	S
87	M	168	168	F	F	S	S	N	N	S	S
88	M	150	168	F	S	S	S	N	N	F	F
89	M	168	168	F	F	S	S	N	N	F	F
90	M	150	168	F	S	S	S	N	N	S	S
91	M	168	168	F	F	S	S	N	N	S	S
92	M	150	168	F	S	S	S	N	N	S	S
93	M	150	168	F	S	S	S	N	N	S	S
94	M	132	168	F	F	S	S	N	N	S	S
95	M	150	168	F	S	S	S	N	N	S	S
96	M	168	168	F	F	S	S	N	N	S	S
